# Supplementary material for: Recovery from Emotion Recognition Impairment after Temporal Lobectomy
Source: Front Neurol. 2014 Jun 6;5:92. doi: 10.3389/fneur.2014.00092 (PMC4047513; doi:10.3389/fneur.2014.00092)
Supplement: Supplementary file 1 [file DataSheet_1.ZIP]

Archive with 8 entries (8 files):
- Table S1.DOCX
- Table S2.DOCX
- Table S3.DOCX
- Table S4.DOCX
- Table S5.DOCX
- Table S6.DOCX
- Table S7.DOCX
- Table S8.DOCX
